# Supplementary material for: Smooth Muscle Myosin Localizes at the Leading Edge and Regulates the Redistribution of Actin-regulatory Proteins during Migration
Source: Cells. 2022 Jul 29;11(15):2334. doi: 10.3390/cells11152334 (PMC9367404; doi:10.3390/cells11152334)
Supplement: Supplementary file 1 [file cells-11-02334-s001.zip]

Archive with 1 entries (1 files):
- cells-1838183-supplementary.pdf
